# Supplementary material for: Acids produced by lactobacilli inhibit the growth of commensal Lachnospiraceae and S24-7 bacteria
Source: Gut Microbes. 2022 Mar 10;14(1):2046452. doi: 10.1080/19490976.2022.2046452 (PMC8920129; doi:10.1080/19490976.2022.2046452)
Supplement: Supplemental Material [file KGMI_A_2046452_SM4942.zip]

Archive with 10 entries (10 files):
- 2.pdf
- 3.pdf
- 4.pdf
- 5.pdf
- 6.pdf
- downloadFromZipFile.pdf
- Table S1.xlsx
- Table S2.xlsx
- Table S3.xlsx
- Table S4.docx
