# Supplementary material for: Acids produced by lactobacilli inhibit the growth of commensal Lachnospiraceae and S24-7 bacteria
Source: Gut Microbes. 2022 Mar 10;14(1):2046452. doi: 10.1080/19490976.2022.2046452 (PMC8920129; doi:10.1080/19490976.2022.2046452)
Supplement: Supplemental Material [file KGMI_A_2046452_SM4942.zip › Table S1.xlsx]

## Sheet: Sheet1
Name	Strain ID	Family	Order	Isolated from	NCBI BioSample	16S rRNA gene accession	Genome assembly
Limosilactobacillus reuteri	NM11	Lactobacillaceae	Lactobacillales	Colon and cecum of APCmin/+ Msh2+/- mouse	SAMN10878293	MK929058.1	GCA_004793875.1
Limosilactobacillus reuteri	NM12	Lactobacillaceae	Lactobacillales	Colon and cecum of APCmin/+ Msh2+/- mouse	SAMN10878294	MK929059.1	GCA_004794115.1
Ligilactobacillus murinus	NM26	Lactobacillaceae	Lactobacillales	Colon and cecum of APCmin/+ Msh2-/- mouse	SAMN10878296	MK929061.1	GCA_004793535.1
Ligilactobacillus murinus	NM28	Lactobacillaceae	Lactobacillales	Colon and cecum of APCmin/+ Msh2-/- mouse	SAMN10878297	MK929062.1	GCA_004793755.1
Lactobacillus johnsonii	NM60	Lactobacillaceae	Lactobacillales	Colon and cecum of IL10-/- mouse with colitis	SAMN10878306	MK929073.1	GCA_004793575.1
Lactobacillus intestinalis	NM61	Lactobacillaceae	Lactobacillales	Colon and cecum of APCmin/+ Msh2-/- mouse	SAMN10878307	MK929074.1	GCA_004793775.1
Muribaculum intestinale	NM03	Muribaculaceae	Bacteroidales	Colon and cecum of APCmin/+ Msh2+/- mouse	SAMN10878286	MN904451.1	GCA_009856815.1
NM65_B17 (sp. nov.)	NM65	Muribaculaceae	Bacteroidales	Colon and cecum of APCmin/+ Msh2-/- mouse	SAMN10878310	MK929077.1	GCA_004793735.1
NM74_B14 (sp. nov.)	NM74	fam. nov.	Bacteroidales	Colon and cecum of APCmin/+ Msh2-/- mouse	SAMN10878315	MK929082.1	GCA_004794035.1
NM86_A22 (sp. nov.)	NM86	Muribaculaceae	Bacteroidales	Colon and cecum of APCmin/+ Msh2-/- mouse	SAMN11366403	MK929088.1	GCA_004801635.1
NM01_1-7b (sp. nov.)	NM01	Lachnospiraceae	Clostridiales	Colon and cecum of APCmin/+ Msh2+/- mouse	SAMN10878285	MK929051.1	GCA_004793545.1
NM72_1-8 (sp. nov.)	NM72	Lachnospiraceae	Clostridiales	Colon and cecum of APCmin/+ Msh2+/- mouse	SAMN10878313	MK929080.1	GCA_004793585.1
Phocaeicola sartorii	NM22	Bacteroidaceae	Bacteroidales	Colon and cecum of APCmin/+ Msh2-/- mouse	SAMN10878295	MK929060.1	GCA_004793835.1
Parabacteroides distasonis	NM39	Bacteroidaceae	Bacteroidales	Colon and cecum of APCmin/+ Msh2-/- mouse	SAMN10878298	MK929063.1	GCA_004793765.1
Bacteroides faecichinchillae	NM45	Bacteroidaceae	Bacteroidales	Colon and cecum of APCmin/+ Msh2-/- mouse	SAMN11366394	MK929066.1	GCA_004801645.1
Bacteroides caecimuris	NM63	Bacteroidaceae	Bacteroidales	Colon and cecum of APCmin/+ Msh2+/- mouse	SAMN10878309	MK929076.1	GCA_004793675.1
Clostridium perfringens	NM49	Clostridiaceae	Clostridiales	Colon and cecum of IL10-/- mouse with colitis	SAMN10878302	MK929069.1	GCA_004793785.1
Clostridium sartagoforme	NM50	Clostridiaceae	Clostridiales	Colon and cecum of IL10-/- mouse with colitis	SAMN10878303	MK929070.1	GCA_004794105.1
Clostridium chromiireducens	NM79	Clostridiaceae	Clostridiales	Colon and cecum of APCmin/+ Msh2-/- mouse	SAMN13322330	MN904455.1	GCA_009767885.1
