# Supplementary material for: Acids produced by lactobacilli inhibit the growth of commensal Lachnospiraceae and S24-7 bacteria
Source: Gut Microbes. 2022 Mar 10;14(1):2046452. doi: 10.1080/19490976.2022.2046452 (PMC8920129; doi:10.1080/19490976.2022.2046452)
Supplement: Supplemental Material [file KGMI_A_2046452_SM4942.zip › Table S2.xlsx]

## Sheet: Sheet1
Name	Strain ID	Source	Isolated from	NCBI BioSample	Genome assembly
Limosilactobacillus vaginalis	EX336960VC11	BEI Resources	Human	N/A	N/A
Limosilactobacillus oris	F0423	BEI Resources	Human	SAMN00195308	GCF_000221505.1
Lactobacillus gasseri	JV-V03	BEI Resources	Human	N/A	N/A
Lactobacillus gasseri	EX336960VC01	BEI Resources	Human	N/A	N/A
Lactobacillus crispatus	PSS7772C	BEI Resources	Human	SAMN03854351	GCF_001563615.1
Lactobacillus crispatus	EX849587VC01	BEI Resources	Human	N/A	N/A
Lactobacillus jensenii	269-3	BEI Resources	Human	SAMN00001905	GCF_000175035.1
Lactobacillus jensenii	EX849587VC03	BEI Resources	Human	N/A	N/A
Lactobacillus iners	SPIN 2503V10-D	BEI Resources	Human	SAMN00115035	GCF_000149145.1
Lacticaseibacillus rhamnosus	LMS2-1	BEI Resources	Human	SAMN00001479	GCF_000160175.1
Limosilactobacillus coleohominis	DSM 14060	DSMZ	Human vagina	SAMN02369394	GCA_001435055.1
Levilactobacillus brevis	DSM 20054	DSMZ	Faeces	SAMN02369420	GCF_001433855.1
Lentilactobacillus parafarraginis	DSM 18390	DSMZ	Composting material of distilled shochun residue	SAMN02369507	GCF_001435895.1
Lactobacillus psittaci	DSM 15354	DSMZ	Lung of parrot	SAMN02369382	GCF_001435695.1
Ligilactobacillus ruminis	DSM 20403	DSMZ	Bovine rumen	SAMN02369384	GCF_001436475.1
Lactiplantibacillus plantarum	DSM 20174	DSMZ	Pickled cabbage	SAMN11357169	GCF_014131735.1
Loigolactobacillus coryniformis	DSM 20001	DSMZ	Silage	SAMN02369482	GCF_001433765.1
Companilactobacillus farciminis	DSM 20184	DSMZ	Sausage	SAMN02369427	GCF_001434775.1
Companilactobacillus alimentarius	DSM 20249	DSMZ	Marinated fish product	SAMN02369426	GCF_001434745.1
Schleiferilactobacillus shenzhenensis	DSM 28193	DSMZ	Fermented beverage	SAMN02469385	GCF_000469325.1
Lactobacillus delbrueckii	N/A	Philpott lab, University of Toronto	Mouse	N/A	N/A
